# Supplementary material for: ﻿Morphological and molecular characterisation of the Popijač’s Yellow Sally, Isoperlapopijaci sp. nov., a new stenoendemic stonefly species from Croatia (Plecoptera, Perlodidae)
Source: Zookeys. 2021 Dec 16;1078:85–106. doi: 10.3897/zookeys.1078.66382 (PMC8702536; doi:10.3897/zookeys.1078.66382)
Supplement: XML Treatment for Isoperla popijaci [file zookeys.1078.66382-treatment1.xml]

<!DOCTYPE tp:taxon-treatment
  PUBLIC "-//TaxonX//DTD Taxonomic Treatment Publishing DTD v0 20100105//EN" "tax-treatment-NSO.dtd">
<tp:taxon-treatment xmlns:tp="http://www.plazi.org/taxpub"><tp:treatment-meta><kwd-group><label>Taxon classification</label><kwd>
                  <named-content content-type="kingdom">Animalia</named-content>
                </kwd><kwd>
                  <named-content content-type="order">Plecoptera</named-content>
                </kwd><kwd>
                  <named-content content-type="family">Perlodidae</named-content>
                </kwd></kwd-group><mixed-citation publication-type="journal"><person-group><name><surname>Hlebec</surname><given-names>Dora</given-names></name><name><surname>Sivec</surname><given-names>Ignac</given-names></name><name><surname>Podnar</surname><given-names>Martina</given-names></name><name><surname>Skejo</surname><given-names>Josip</given-names></name><name><surname>Kučinić</surname><given-names>Mladen</given-names></name></person-group><article-title>﻿Morphological and molecular characterisation of the Popijač’s Yellow Sally, <italic><tp:taxon-name><tp:taxon-name-part taxon-name-part-type="genus" reg="Isoperla">Isoperla</tp:taxon-name-part><tp:taxon-name-part taxon-name-part-type="species" reg="popijaci">popijaci</tp:taxon-name-part></tp:taxon-name></italic> sp. nov., a new stenoendemic stonefly species from Croatia (<tp:taxon-name><tp:taxon-name-part taxon-name-part-type="order">Plecoptera</tp:taxon-name-part></tp:taxon-name>, <tp:taxon-name><tp:taxon-name-part taxon-name-part-type="family">Perlodidae</tp:taxon-name-part></tp:taxon-name>)</article-title><source>Zookeys</source><day>16</day><month>12</month><year>2021</year><volume>1078</volume><fpage>85</fpage><lpage>106</lpage><pub-id pub-id-type="doi">10.3897/zookeys.1078.66382</pub-id></mixed-citation></tp:treatment-meta><tp:nomenclature><label>﻿</label><tp:taxon-name>
                <object-id xmlns:xlink="http://www.w3.org/1999/xlink" content-type="arpha" xlink:type="simple">0F8F348F-51F1-5E07-A64B-2325D035AABF</object-id>
                <tp:taxon-name-part taxon-name-part-type="genus" reg="Isoperla">Isoperla</tp:taxon-name-part>
                <tp:taxon-name-part taxon-name-part-type="species" reg="popijaci">popijaci</tp:taxon-name-part>
                <object-id xmlns:xlink="http://www.w3.org/1999/xlink" content-type="zoobank" xlink:type="simple">http://zoobank.org/60B76C3E-14C2-4D5D-9587-C1931C87952B</object-id>
              </tp:taxon-name><tp:taxon-authority>Hlebec &amp; Sivec</tp:taxon-authority><tp:taxon-status xmlns:xlink="http://www.w3.org/1999/xlink" xlink:type="simple">sp. nov.</tp:taxon-status><xref ref-type="fig" rid="F1">Figures 1A–E</xref><xref ref-type="fig" rid="F2">, 2A–G</xref><xref ref-type="fig" rid="F3">, 3A, B</xref><xref ref-type="fig" rid="F4">, 4A–D</xref></tp:nomenclature><tp:treatment-sec sec-type="material" id="SECID0EBEBG"><title>Material examined</title><p><bold>(1♂ HT, 10♂♂ <abbrev xmlns:xlink="http://www.w3.org/1999/xlink" xlink:title="paratypes" id="ABBRID0EJEBG" xlink:type="simple">PTs</abbrev>, 23♀♀ <abbrev xmlns:xlink="http://www.w3.org/1999/xlink" xlink:title="paratypes" id="ABBRID0ENEBG" xlink:type="simple">PTs</abbrev> and 8 larvae <abbrev xmlns:xlink="http://www.w3.org/1999/xlink" xlink:title="paratypes" id="ABBRID0EREBG" xlink:type="simple">PTs</abbrev>): 1♂HT</bold> (96% ethanol) Original label: Croatia, Lika, Krbava field, Krasulja rivulet, karstic source Ševerova Cave; <named-content xmlns:xlink="http://www.w3.org/1999/xlink" content-type="dwc:verbatimCoordinates" xlink:type="simple"><named-content content-type="geo-json" specific-use="{&#34;type&#34;:&#34;Point&#34;,&#34;coordinates&#34;:[15.631167,44.679667]}" id="NCID0EZEBG" xlink:type="simple">44°40.78'N, 15°37.87'E</named-content></named-content>, 21 June 2019, I. Sivec leg. (<named-content xmlns:xlink="http://www.w3.org/1999/xlink" content-type="dwc:institutional_code" xlink:type="simple">CNHM</named-content>: CPSH); 6♂♂ <bold><abbrev xmlns:xlink="http://www.w3.org/1999/xlink" xlink:title="paratypes" id="ABBRID0EEFBG" xlink:type="simple">PTs</abbrev></bold> and 11♀♀ <bold><abbrev xmlns:xlink="http://www.w3.org/1999/xlink" xlink:title="paratypes" id="ABBRID0EJFBG" xlink:type="simple">PTs</abbrev></bold> (96% ethanol) same data as for the holotype; 5 larvae <bold><abbrev xmlns:xlink="http://www.w3.org/1999/xlink" xlink:title="paratypes" id="ABBRID0EOFBG" xlink:type="simple">PTs</abbrev></bold> (96% ethanol) 09 April 2015, I. Sivec leg.; 3 larvae <bold><abbrev xmlns:xlink="http://www.w3.org/1999/xlink" xlink:title="paratypes" id="ABBRID0ETFBG" xlink:type="simple">PTs</abbrev></bold> (96% ethanol) 22 February 2021, D. Hlebec leg.; 1♂<bold><abbrev xmlns:xlink="http://www.w3.org/1999/xlink" xlink:title="paratype" id="ABBRID0EYFBG" xlink:type="simple">PT</abbrev></bold> and 3♀♀ <bold><abbrev xmlns:xlink="http://www.w3.org/1999/xlink" xlink:title="paratype" id="ABBRID0E4FBG" xlink:type="simple">PT</abbrev></bold>s (96% ethanol) 2 June 2021, I. Sivec leg.; 3♀♀ <bold><abbrev xmlns:xlink="http://www.w3.org/1999/xlink" xlink:title="paratypes" id="ABBRID0ECGBG" xlink:type="simple">PTs</abbrev></bold> (96% ethanol) 18 June 2021, D. Hlebec leg.; 3♂♂ <bold><abbrev xmlns:xlink="http://www.w3.org/1999/xlink" xlink:title="paratypes" id="ABBRID0EHGBG" xlink:type="simple">PTs</abbrev></bold> and 6♀♀ <bold><abbrev xmlns:xlink="http://www.w3.org/1999/xlink" xlink:title="paratypes" id="ABBRID0EMGBG" xlink:type="simple">PTs</abbrev></bold> (96% ethanol) karstic source nearby village Mirići, <named-content xmlns:xlink="http://www.w3.org/1999/xlink" content-type="dwc:verbatimCoordinates" xlink:type="simple"><named-content content-type="geo-json" specific-use="{&#34;type&#34;:&#34;Point&#34;,&#34;coordinates&#34;:[15.634833,44.719000]}" id="NCID0ETGBG" xlink:type="simple">44°43.14'N, 15°38.09'E</named-content></named-content>, 2 June 2021, I. Sivec leg.</p></tp:treatment-sec><tp:treatment-sec sec-type="type material" id="SECID0EYGBG"><title>Type material depository.</title><p>HT (1♂) and 31 <abbrev xmlns:xlink="http://www.w3.org/1999/xlink" xlink:title="paratypes" id="ABBRID0E5GBG" xlink:type="simple">PTs</abbrev> (7♂♂+18♀♀+6 larvae) in Zagreb, Croatia (<named-content xmlns:xlink="http://www.w3.org/1999/xlink" content-type="dwc:institutional_code" xlink:type="simple">CNHM</named-content>), Collection of <tp:taxon-name><tp:taxon-name-part taxon-name-part-type="order">Plecoptera</tp:taxon-name-part></tp:taxon-name> Sivec &amp; Hlebec, under accession number CPSH 1–32; and 10 <abbrev xmlns:xlink="http://www.w3.org/1999/xlink" xlink:title="paratypes" id="ABBRID0EMHBG" xlink:type="simple">PTs</abbrev> (3♂♂+5♀♀+2 larvae) in Ljubljana, Slovenia (<named-content xmlns:xlink="http://www.w3.org/1999/xlink" content-type="dwc:institutional_code" xlink:type="simple">PMSL</named-content>).</p></tp:treatment-sec><tp:treatment-sec sec-type="type locality" id="SECID0EVHBG"><title>Type locality.</title><p>Croatia, Lika, Krbava field, Krasulja rivulet, karstic source Ševerova Cave, <named-content xmlns:xlink="http://www.w3.org/1999/xlink" content-type="dwc:verbatimCoordinates" xlink:type="simple"><named-content content-type="geo-json" specific-use="{&#34;type&#34;:&#34;Point&#34;,&#34;coordinates&#34;:[15.631167,44.679667]}" id="NCID0E5HBG" xlink:type="simple">44°40.78'N; 15°37.87'E</named-content></named-content>; 640 m a.s.l.</p></tp:treatment-sec><tp:treatment-sec sec-type="diagnosis" id="SECID0EDIBG"><title>Diagnosis.</title><p>The new species <italic><tp:taxon-name><tp:taxon-name-part taxon-name-part-type="genus" reg="Isoperla">I.</tp:taxon-name-part><tp:taxon-name-part taxon-name-part-type="species" reg="popijaci">popijaci</tp:taxon-name-part></tp:taxon-name></italic> sp. nov. belongs to the <italic><tp:taxon-name><tp:taxon-name-part taxon-name-part-type="genus" reg="Isoperla">I.</tp:taxon-name-part><tp:taxon-name-part taxon-name-part-type="species" reg="tripartita">tripartita</tp:taxon-name-part></tp:taxon-name></italic> species group, with divided medial penial armature into upper and lower coloured portions. It has, however, a specific penial armature on the ventral lobe of the penis, different from all known <italic><tp:taxon-name><tp:taxon-name-part taxon-name-part-type="genus" reg="Isoperla">Isoperla</tp:taxon-name-part></tp:taxon-name></italic> species. The upper medial armature is subdivided, and the lower medial armature is present in two scale spike-like areas. The proximal part has a pair of drop-shaped areas armoured with spines, longer at the tip and shorter at the base. The medial penial armature with a field of shorter spines as in Figure <xref ref-type="fig" rid="F4">4C</xref>. Only a few irregular spines on the lateral side of the penis in the area of the upper armature of the penis.</p></tp:treatment-sec><tp:treatment-sec sec-type="description" id="SECID0EKJBG"><title>Description.</title><p>Macropterous in both sexes, medium-sized species with yellow head and pronotum.</p><p><bold><italic>Adult.</italic></bold> Body length: <bold>HT</bold> male 18.5 mm; <bold><abbrev xmlns:xlink="http://www.w3.org/1999/xlink" xlink:title="paratypes" id="ABBRID0EZJBG" xlink:type="simple">PTs</abbrev></bold>: males 17–19 mm (n = 10), females 16.5–18 mm (n = 23).</p><p>Forewing length: <bold>HT</bold> male 12 mm; <bold><abbrev xmlns:xlink="http://www.w3.org/1999/xlink" xlink:title="paratypes" id="ABBRID0ECKBG" xlink:type="simple">PTs</abbrev></bold>: males 11–13.5 mm, females 11.5–14 mm.</p><p><bold><italic>Colouration.</italic></bold> General colour uniformly brownish (Figure <xref ref-type="fig" rid="F1">1C</xref>), slightly paler ventrally and laterally.</p><fig id="F1" position="float" orientation="portrait"><object-id xmlns:xlink="http://www.w3.org/1999/xlink" content-type="doi" xlink:type="simple">10.3897/zookeys.1078.66382.figure1</object-id><object-id xmlns:xlink="http://www.w3.org/1999/xlink" content-type="arpha" xlink:type="simple">A4EA9770-F2F5-53CB-828E-C94C93352C62</object-id><label>Figure 1.</label><caption><p>Morphology of <italic><tp:taxon-name><tp:taxon-name-part taxon-name-part-type="genus" reg="Isoperla">Isoperla</tp:taxon-name-part><tp:taxon-name-part taxon-name-part-type="species" reg="popijaci">popijaci</tp:taxon-name-part></tp:taxon-name></italic> sp. nov. <bold>A</bold> head and pronotum in dorsal view (adult male HT) <bold>B</bold> habitus (larval <abbrev xmlns:xlink="http://www.w3.org/1999/xlink" xlink:title="paratype" id="ABBRID0EILBG" xlink:type="simple">PT</abbrev>) <bold>C</bold> habitus (adult male <abbrev xmlns:xlink="http://www.w3.org/1999/xlink" xlink:title="paratype" id="ABBRID0EOLBG" xlink:type="simple">PT</abbrev>) <bold>D</bold> female terminalia in ventral view (<abbrev xmlns:xlink="http://www.w3.org/1999/xlink" xlink:title="paratype" id="ABBRID0EULBG" xlink:type="simple">PT</abbrev>) <bold>E</bold> everted male copulatory organ (HT). Scale bar: 0.5 mm <bold>A–E</bold>.</p></caption><graphic xmlns:xlink="http://www.w3.org/1999/xlink" xlink:href="zookeys-1078-085-g001.jpg" position="float" orientation="portrait" xlink:type="simple" id="oo_624240.jpg"><uri content-type="original_file" xlink:type="simple">https://binary.pensoft.net/fig/624240</uri></graphic></fig><p><bold><italic>Head.</italic></bold> The central part of the head pale yellowish; darker at the lower part and between ocelli; slightly darker in the frontal and lateral part. M-line and tentorial callosities weakly expressed and inconspicuous. Pale spot positioned centrally between the ocelli, paler in the central distal part of the head. Eyes slightly smaller than the area delimited by the three ocelli. Scape and pedicel dark brown. Palpi uniformly cream coloured. The distal part of the antennae pale and the proximal segments darker (Figures <xref ref-type="fig" rid="F1">1A</xref>, <xref ref-type="fig" rid="F2">2A</xref>).</p><p><bold><italic>Wings.</italic></bold> Wings translucent brownish, venation dark brown.</p><p><bold><italic>Pronotum.</italic></bold> Pronotum yellowish, rectangular with angled edges. Medial and lateral parts of the pronotum pale; central part on both sides slightly darker and with dark brown textured surface (Figures <xref ref-type="fig" rid="F1">1A</xref>, <xref ref-type="fig" rid="F2">2A</xref>).</p><fig id="F2" position="float" orientation="portrait"><object-id xmlns:xlink="http://www.w3.org/1999/xlink" content-type="doi" xlink:type="simple">10.3897/zookeys.1078.66382.figure2</object-id><object-id xmlns:xlink="http://www.w3.org/1999/xlink" content-type="arpha" xlink:type="simple">CA6BD0D5-4B52-5E7D-BC72-999F2D4F5678</object-id><label>Figure 2.</label><caption><p>Morphology of <italic><tp:taxon-name><tp:taxon-name-part taxon-name-part-type="genus" reg="Isoperla">Isoperla</tp:taxon-name-part><tp:taxon-name-part taxon-name-part-type="species" reg="popijaci">popijaci</tp:taxon-name-part></tp:taxon-name></italic> sp. nov. <bold>A</bold> head and pronotum in dorsal view (adult female <abbrev xmlns:xlink="http://www.w3.org/1999/xlink" xlink:title="paratype" id="ABBRID0E2NBG" xlink:type="simple">PT</abbrev>) <bold>B</bold> terminalia in ventral view (adult female <abbrev xmlns:xlink="http://www.w3.org/1999/xlink" xlink:title="paratype" id="ABBRID0EBOBG" xlink:type="simple">PT</abbrev>) <bold>C</bold> terminalia in ventral view (adult male HT) <bold>D</bold> head and pronotum in dorsal view (larval <abbrev xmlns:xlink="http://www.w3.org/1999/xlink" xlink:title="paratype" id="ABBRID0EJOBG" xlink:type="simple">PT</abbrev>) <bold>E</bold> abdomen in dorsal view and detail of a distal segment of a cercus (larval <abbrev xmlns:xlink="http://www.w3.org/1999/xlink" xlink:title="paratype" id="ABBRID0EPOBG" xlink:type="simple">PT</abbrev>) <bold>F</bold> right maxilla in dorsal view (larval <abbrev xmlns:xlink="http://www.w3.org/1999/xlink" xlink:title="paratype" id="ABBRID0EVOBG" xlink:type="simple">PT</abbrev>) <bold>G</bold> penial armature (adult male HT). Scale bars: 1 mm (<bold>A–D</bold>); 0.5 mm (<bold>E–G</bold>).</p></caption><graphic xmlns:xlink="http://www.w3.org/1999/xlink" xlink:href="zookeys-1078-085-g002.jpg" position="float" orientation="portrait" xlink:type="simple" id="oo_624241.jpg"><uri content-type="original_file" xlink:type="simple">https://binary.pensoft.net/fig/624241</uri></graphic></fig><p><bold><italic>Mesothorax and metathorax.</italic></bold> Ventral surface of thorax uniformly brownish; dorsal side slightly darker, lateral part lighter. Mesonotum and metanotum predominantly dark brown.</p><p><bold><italic>Legs.</italic></bold> Femora and tibia brownish, same as body colouration. Tarsi slightly darker than femora and tibia on the dorsal side and pale ventrally.</p><p><bold><italic>Male abdomen.</italic></bold> Mesobasisternum and metabasisternum brown in the middle and darker laterally. Ventral surface of male abdomen uniformly brownish, slightly darker dorsally. A few proximal segments of cerci pale, with rest dark brown.</p><p><bold><italic>Penis (everted).</italic></bold> Divided into four lobes, with a basal section in everted position. The medial penial armature on the ventral surface of the penis divided into an upper and a lower part, both are coloured (Figures <xref ref-type="fig" rid="F2">2C, G</xref>, <xref ref-type="fig" rid="F4">4A</xref>), upper part rather pale. The upper medial penial armature is further subdivided into left and right arms, elongated, delimited from scales of the lateral lobes (Figure <xref ref-type="fig" rid="F4">4C</xref>). Length of the arms is 200–250 µm, width 100–120 µm. Scales of the upper medial penial armature forming a drop-shaped area, spike-like, with longer scales at the tip and shorter ones at the base. Length of the scales 25–37 µm, width 7–9 µm at the base. The lower part of the medial penial armature subdivided, with an irregular upturned V-shaped area and bearing very short spines (Figure <xref ref-type="fig" rid="F4">4D</xref>). Length of the areas 220–250 µm, width 100–140 µm. The scales are spike-like, thinner than in the upper medial armature. The ventral lobe hemispherical, covered with hair-like scales, in some places ciliated scales. The medial lobe small with diverse scales. Lateral penial armatures located on the lateral lobes, above the basal section, small and indistinct with only a few spines. Detail of the lateral lobe as in Figure <xref ref-type="fig" rid="F4">4B</xref>.</p><p><bold><italic>Female abdomen.</italic></bold> All tergites uniformly brownish. Sternites slightly paler brownish. A few basal segments of cerci pale, rest of cerci dark brown. Subgenital plate large and wide reaching near the end of sternite IX (widely concave in the middle) (Figure <xref ref-type="fig" rid="F2">2B</xref>).</p><p><bold><italic>Egg.</italic></bold> Chorion light brown, 0.34–0.38 mm long and 0.29–0.33 mm wide (n = 22). Chorion with marked ornamentation of irregular round shape. Follicular cell impressions with finer inner punctations. Hatching line distinct. Micropyles not well recognisable. Collar and anchor missing (Figure <xref ref-type="fig" rid="F3">3A, B</xref>).</p><fig id="F3" position="float" orientation="portrait"><object-id xmlns:xlink="http://www.w3.org/1999/xlink" content-type="doi" xlink:type="simple">10.3897/zookeys.1078.66382.figure3</object-id><object-id xmlns:xlink="http://www.w3.org/1999/xlink" content-type="arpha" xlink:type="simple">A6D7B99B-8848-5797-95A5-AA224ACDD199</object-id><label>Figure 3.</label><caption><p>Egg of <italic><tp:taxon-name><tp:taxon-name-part taxon-name-part-type="genus" reg="Isoperla">Isoperla</tp:taxon-name-part><tp:taxon-name-part taxon-name-part-type="species" reg="popijaci">popijaci</tp:taxon-name-part></tp:taxon-name></italic> sp.nov. <bold>A</bold> whole egg, lateral view <bold>B</bold> detail of hatching line, lateral view</p></caption><graphic xmlns:xlink="http://www.w3.org/1999/xlink" xlink:href="zookeys-1078-085-g003.jpg" position="float" orientation="portrait" xlink:type="simple" id="oo_624242.jpg"><uri content-type="original_file" xlink:type="simple">https://binary.pensoft.net/fig/624242</uri></graphic></fig><fig id="F4" position="float" orientation="portrait"><object-id xmlns:xlink="http://www.w3.org/1999/xlink" content-type="doi" xlink:type="simple">10.3897/zookeys.1078.66382.figure4</object-id><object-id xmlns:xlink="http://www.w3.org/1999/xlink" content-type="arpha" xlink:type="simple">299CE6D4-8EDD-510B-96FE-C0BF0DFB237E</object-id><label>Figure 4.</label><caption><p>Extruded penis of <italic><tp:taxon-name><tp:taxon-name-part taxon-name-part-type="genus" reg="Isoperla">Isoperla</tp:taxon-name-part><tp:taxon-name-part taxon-name-part-type="species" reg="popijaci">popijaci</tp:taxon-name-part></tp:taxon-name></italic> sp. nov. <bold>A</bold> male abdomen with extruded penis, ventral view <bold>B</bold> detail of penial armature on the lateral lobe, dorsal view <bold>C</bold> scales of the upper medial penial armature, dorsal view <bold>D</bold> pair of the scales spike-like on the ventral lobe, dorsal view.</p></caption><graphic xmlns:xlink="http://www.w3.org/1999/xlink" xlink:href="zookeys-1078-085-g004.jpg" position="float" orientation="portrait" xlink:type="simple" id="oo_624243.jpg"><uri content-type="original_file" xlink:type="simple">https://binary.pensoft.net/fig/624243</uri></graphic></fig><p><bold><italic>Larva.</italic></bold> Body length of not-completely-mature larva 14–16 mm (n = 8). General colour pale brownish; with darker markings on head and abdomen. Body and legs typically pilose. Swimming hairs present on femora, tibiae and tarsi. Posterior abdominal fringe short and cercal fringe no longer than width of cercal segment. General colour of the head brownish, with a darker transversal mask connecting eyes and ocelli (Figure <xref ref-type="fig" rid="F2">2D</xref>). M line indistinct. Eyes well developed. Mouth parts and basal parts of antennae pale coloured; distal part of antennae dark brownish. Lacinia bidentate; inner margin with 4–5 stout setae and a row of short thin setae below subapical tooth. Pronotum rounded; brownish; with indistinct darker pattern centrally and distinctly paler laterally (Figure <xref ref-type="fig" rid="F2">2D</xref>). Pronotal setal fringe with short bristles and bearing only a few longer setae at posterior margin. Ventral side of the body and leg pale coloured. Abdominal tergites darker, brown with a pair of relatively large drop-shaped pale spots in the middle of the abdomen (Figure <xref ref-type="fig" rid="F2">2E</xref>). Paraprocts and cerci uniformly pale. Setation on distal section of cercal segments with rather uniform setae and single larger dorsal setae.</p></tp:treatment-sec><tp:treatment-sec sec-type="etymology" id="SECID0EZTBG"><title>Etymology.</title><p>The specific name is the genitive singular of the Latinised version of the surname Popijač (Popiacus, -i, m.), given in honour of colleague Dr Aleksandar Popijač and his achievements in field research and knowledge of the <tp:taxon-name><tp:taxon-name-part taxon-name-part-type="order">Plecoptera</tp:taxon-name-part></tp:taxon-name> fauna in Croatia.</p></tp:treatment-sec><tp:treatment-sec sec-type="distribution" id="SECID0EEUBG"><title>Distribution and ecology.</title><p>The species was collected at the entrance to the Ševerova Cave, occasional karstic source of the intermittent Krasulja rivulet in Krbava field and two year later (on 2 June 2021) near the karstic source of the same rivulet, near the village of Mirići. The Ševerova Cave (old name Hrnjakova Cave) is located on the northern edge of the Krbava field (karst field located near settlement Krbavica in the vicinity of the Plitvice Lakes National Park). The temporary Krasulja rivulet is part of the hydrogeological system of the Krbavica River (Figure <xref ref-type="fig" rid="F5">5E</xref>). For several months a year, the water runs from the cave and forms the Krasulja rivulet, which flows into the Krbavica River and sinks on the south side of the field. When the discharge of the Krasulja falls below 60 l/sec, the water-flow ceases from Ševerova Cave (<xref ref-type="bibr" rid="B43">Malinar and Čepelak 2009</xref>). The stream does not have a rich stonefly fauna and the species found at this locality, except the newly-described species of <italic><tp:taxon-name><tp:taxon-name-part taxon-name-part-type="genus" reg="Isoperla">Isoperla</tp:taxon-name-part></tp:taxon-name></italic>, are <italic><tp:taxon-name><tp:taxon-name-part taxon-name-part-type="genus" reg="Amphinemura">Amphinemura</tp:taxon-name-part><tp:taxon-name-part taxon-name-part-type="species" reg="standfussi">standfussi</tp:taxon-name-part></tp:taxon-name></italic> (Ris, 1902) and <italic><tp:taxon-name><tp:taxon-name-part taxon-name-part-type="genus" reg="Nemoura">Nemoura</tp:taxon-name-part><tp:taxon-name-part taxon-name-part-type="species" reg="cinerea">cinerea</tp:taxon-name-part></tp:taxon-name></italic> (Retzius, 1783). The substrate at the collection site of larvae was mainly composed of larger fractions.</p><fig id="F5" position="float" orientation="portrait"><object-id xmlns:xlink="http://www.w3.org/1999/xlink" content-type="doi" xlink:type="simple">10.3897/zookeys.1078.66382.figure5</object-id><object-id xmlns:xlink="http://www.w3.org/1999/xlink" content-type="arpha" xlink:type="simple">6EF3CBC2-15B8-5191-925D-A3C21E978FDD</object-id><label>Figure 5.</label><caption><p>Type locality of the Popijač’s Yellow Sally, <italic><tp:taxon-name><tp:taxon-name-part taxon-name-part-type="genus" reg="Isoperla">Isoperla</tp:taxon-name-part><tp:taxon-name-part taxon-name-part-type="species" reg="popijaci">popijaci</tp:taxon-name-part></tp:taxon-name></italic> sp. nov.: Ševerova Cave in Croatia <bold>A</bold> and <bold>B</bold> photographs in wet phase <bold>C, D</bold> photographs in dry phase <bold>E</bold> map (blue circle indicates type locality).</p></caption><graphic xmlns:xlink="http://www.w3.org/1999/xlink" xlink:href="zookeys-1078-085-g005.jpg" position="float" orientation="portrait" xlink:type="simple" id="oo_624244.jpg"><uri content-type="original_file" xlink:type="simple">https://binary.pensoft.net/fig/624244</uri></graphic></fig></tp:treatment-sec><ref-list><ref id="B43"><mixed-citation xmlns:xlink="http://www.w3.org/1999/xlink" xlink:type="simple"><person-group><name name-style="western"><surname>Malinar</surname><given-names>H</given-names></name><name name-style="western"><surname>Čepelak</surname><given-names>M</given-names></name></person-group> (<year>2009</year>) <article-title>Špilje u hidrogeološkom sustavu Krbavica – Krbavsko polje.</article-title><source>Speleolog</source><volume>56</volume>: <fpage>20</fpage>–<lpage>38</lpage>.</mixed-citation></ref></ref-list></tp:taxon-treatment>
